# Supplementary material for: Growth Trajectories during the First 6 Years in Survivors Born at Less Than 25 Weeks of Gestation Compared with Those between 25 and 29 Weeks
Source: J Clin Med. 2022 Mar 4;11(5):1418. doi: 10.3390/jcm11051418 (PMC8911231; doi:10.3390/jcm11051418)
Supplement: Supplementary file 1 [file jcm-11-01418-s001.zip]

Archive with 1 entries (1 files):
- jcm-1616463-supplementary.pdf
